# Supplementary material for: Variable selection in social-environmental data: sparse regression and tree ensemble machine learning approaches
Source: BMC Med Res Methodol. 2020 Dec 10;20:302. doi: 10.1186/s12874-020-01183-9 (PMC7727197; doi:10.1186/s12874-020-01183-9)
Supplement: Supplementary file 3 — Additional file 3. Detection rates for each variable. Table showing the proportion of simulations where each varaible was selected (by each method). [file 12874_2020_1183_MOESM3_ESM.xlsx]

## Sheet: tmp
Binary outcomes	UNIV-BFN	LASSO-1SE	LASSO-MIN	ELNET-1SE	ELNET-MIN	HCLST-CORR-SGL	HCLST-BOOT-SGL	RF	BAGGING	BART-LOCAL	BART-GLOBALSE	BART-GLOBALMAX
X1	0.25	0.368	0.476	0.576	0.668	0.612	0.586	0.288	0.328	0.604	0.16	0
X2	0.972	0.142	0.14	0.86	0.838	0.922	0.778	0.576	0.496	0.422	0.008	0
X3	0.546	0.194	0.218	0.548	0.546	0.4	0.372	0.238	0.166	0.376	0.022	0
X4	0.022	0	0.002	0.022	0.038	0.014	0.014	0.048	0.032	0.086	0	0
X5	0	0	0	0	0	0	0	0.008	0.006	0.018	0	0
Mean X1-X5	0.358	0.1408	0.1672	0.4012	0.418	0.3896	0.35	0.2316	0.2056	0.3012	0.038	0
X6	0.316	0.712	0.792	0.728	0.782	0.8	0.8	0.6	0.738	0.73	0.338	0
X7	0.812	0.874	0.922	0.906	0.936	0.922	0.928	0.708	0.73	0.872	0.536	0.004
X8	0.388	0.696	0.764	0.704	0.766	0.77	0.768	0.326	0.318	0.69	0.344	0.004
X9	0.786	0.846	0.902	0.912	0.932	0.93	0.928	0.742	0.748	0.872	0.548	0
X10	0	0.008	0.036	0.004	0.02	0.026	0.024	0	0	0.01	0	0
Mean X6-X10	0.4604	0.6272	0.6832	0.6508	0.6872	0.6896	0.6896	0.4752	0.5068	0.6348	0.3532	0.0016
Continuous outcomes	UNIV-BFN	LASSO-1SE	LASSO-MIN	ELNET-1SE	ELNET-MIN	HCLST-CORR-SGL	HCLST-BOOT-SGL	RF	BAGGING	BART-LOCAL	BART-GLOBALSE	BART-GLOBALMAX
X1	0.38	0.224	0.538	0.336	0.63	0.672	0.634	0.522	0.516	0.67	0.208	0
X2	0.99	0.146	0.16	0.606	0.538	0.934	0.7	0.75	0.666	0.504	0.014	0
X3	0.714	0.162	0.294	0.31	0.374	0.514	0.502	0.4	0.298	0.422	0.042	0
X4	0.056	0	0.002	0.002	0.012	0.032	0.024	0.132	0.118	0.096	0	0
X5	0	0	0	0	0	0	0	0.026	0.016	0.016	0	0
Mean X1-X5	0.428	0.1064	0.1988	0.2508	0.3108	0.4304	0.372	0.366	0.3228	0.3416	0.0528	0
X6	0.55	0.55	0.858	0.622	0.862	0.866	0.866	0.684	0.694	0.806	0.494	0.004
X7	0.854	0.708	0.946	0.758	0.94	0.952	0.954	0.8	0.766	0.886	0.588	0.008
X8	0.448	0.452	0.814	0.526	0.818	0.842	0.842	0.502	0.522	0.786	0.476	0.002
X9	0.836	0.64	0.942	0.722	0.952	0.942	0.932	0.812	0.79	0.9	0.574	0
X10	0	0.002	0.056	0	0.056	0.064	0.064	0.006	0.012	0.052	0.008	0
Mean X6-X10	0.5376	0.4704	0.7232	0.5256	0.7256	0.7332	0.7316	0.5608	0.5568	0.686	0.428	0.0028
