# Supplementary material for: Variable selection in social-environmental data: sparse regression and tree ensemble machine learning approaches
Source: BMC Med Res Methodol. 2020 Dec 10;20:302. doi: 10.1186/s12874-020-01183-9 (PMC7727197; doi:10.1186/s12874-020-01183-9)
Supplement: Supplementary file 5 — Additional file 5. Full data results. Table containing all finidings when the HCLST-CORR-SGL method was applied to the full PA PCa dataset (binary outcome: diagnosis with aggressive PCa). [file 12874_2020_1183_MOESM5_ESM.xlsx]

## Sheet: Sheet1
Supplementary Table 2: HCLST-CORR-SGL results applied to full prostate cancer dataset
Variable	Description	Penalized coefficient (discovery set)	Cluster ID	Coefficient in validation set	p-val in validation set
SF3_P138001	IMPUTATION OF INDIVIDUALS’ INCOME IN 1999 FOR THE POPULATION 15 YEARS AND OVER —PERCENT OF INCOME IMPUTED : No income imputed	-9.51999e-05	1	-0.0770764	0.000822399
PCT_SF1_P028G009	RELATIONSHIP BY HOUSEHOLD TYPE FOR THE POPULATION UNDER 18 YEARS (TWO OR MORE RACES): Total: In households:Related child: In other family: Female householder, no husband present	0.00206944	723	0.046401	0.0348913
PCT_SF3_P026003	PLACE OF WORK FOR WORKERS 16 YEARS AND OVER—STATE AND COUNTY LEVEL: Worked in state of residence: Worked in county of residence	0.00828931	2487	0.0791627	0.00063239
PCT_SF3_PCT065A007	MEANS OF TRANSPORTATION TO WORK FOR WORKERS 16 YEARS AND OVER (WHITE ALONE) Public transportation: Streetcar or trolley car	0.0035621	2503	0.0864057	1.14358e-05
PCT_SF3_PCT065I007	MEANS OF TRANSPORTATION TO WORK FOR WORKERS 16 YEARS AND OVER (WHITE ALONE NOT HISPANIC OR LATINO) Public transportation: Streetcar or trolley car	0.00580927	2503	0.0851709	2.21015e-05
PCT_SF3_P055054	AGE OF HOUSEHOLDER BY HOUSEHOLDINCOME IN 1999 [120]: Householder 45 to 54 years: Less than $10,000	0.00468701	3017	0.0800973	8.30114e-05
PCT_SF3_H036021	TENURE BY YEAR STRUCTURE BUILT [21]: Renter occupied: Built 1939 or earlier	0.00530376	3828	0.0861245	6.50605e-05
PCT_SF3_HCT006140	TENURE BY YEAR STRUCTURE BUILT BY UNITS IN STRUCTURE: Renter occupied—Con.: Built 1939 or earlier	0.00530376	3828	0.0861245	6.50605e-05
PCT_SF3_HCT015053	AGGREGATE HOUSEHOLD INCOME IN 1999(DOLLARS) BY TENURE BY AGE OFHOUSEHOLDER BY YEAR STRUCTURE BUILT:Aggregate household income in 1999—Con: Renter occupied—Con.: Householder 35 to 64 years: Built 1939 or earlie	0.0022637	3828	0.0790629	0.000155216
PCT_SF3_H117002	IMPUTATION OF VALUE FOR ALL OWNER-OCCUPIED HOUSING UNITS : Total: Imputed	0.00674599	4326	0.0827984	0.000117901
PCT_SF3_H117003	IMPUTATION OF VALUE FOR ALL OWNER-OCCUPIED HOUSING UNITS : Total: Not Imputed	-0.00674991	4326	-0.0827978	0.000117915
PCT_SF3_H116002	IMPUTATION OF VALUE FOR SPECIFIED OWNER-OCCUPIED HOUSING UNITS : Total: Imputed	0.00574307	4326	0.0765685	0.000371349
PCT_SF3_H116003	IMPUTATION OF VALUE FOR SPECIFIED OWNER-OCCUPIED HOUSING UNITS : Total: Not Imputed	-0.00574307	4326	-0.0765685	0.000371349
PCT_SF3_PCT018028	ANCESTRY (TOTAL CATEGORIES TALLIED) FOR PEOPLE WITH ONE OR MORE ANCESTRY CATEGORIES REPORTED: Total specified ancestries tallied: Croatian	0.00493263	4599	0.0718296	0.000424296
PCT_SF3_PCT017029	ANCESTRY (SECOND ANCESTRY REPORTED: Second ancestry reported—Con: Croatian	0.0019906	4655	0.0670435	0.00112067
PCT_SF3_PCT050102	AGE BY RATIO OF INCOME IN 1999 TO POVERTY LEVEL: Total: 45 to 54 years: Under .5	0.00434499	5528	0.0712417	0.000404733
PCT_SF3_HCT005092	TENURE BY AGE OF HOUSEHOLDER BY YEAR STRUCTURE BUILT: Total: Renter occupeid: Householder 25 to 34 years: Built 1940 to 1949	0.000911296	6309	0.0626861	0.00229873
PCT_SF3_HCT005093	TENURE BY AGE OF HOUSEHOLDER BY YEAR STRUCTURE BUILT: Total: Renter occupeid: Householder 25 to 34 years: Built 1939 or earlier	0.000354082	6310	0.0651042	0.00196082
PCT_SF3_HCT017043	HOUSEHOLD INCOME IN 1999 BY VALUE FOR SPECIFIED OWNER-OCCUPIED HOUSING UNITS: Total: Household income in 1999—Con: $20,000 to $34,999: Value $100,000 to $199,999	-0.00246522	6640	-0.0782538	0.000720247
dx.yr	Year of diagnosis	0.00217008	6866	0.085932	0.00014655
age	Age at diagnosis	0.00255929	6867	0.129652	2.43106e-08
